# Supplementary material for: Phosphoproteome profiling reveals critical role of JAK-STAT signaling in maintaining chemoresistance in breast cancer
Source: Oncotarget. 2017 Oct 10;8(70):114756–68. doi: 10.18632/oncotarget.21801 (PMC5777730; doi:10.18632/oncotarget.21801)
Supplement: Supplementary file 2 [file oncotarget-08-114756-s002.xlsx]

## Sheet: Sheet1
	Supplementary Table 1: Significantly differentially phosphorylated consensus peptides
	Scanalyze	MOTIF	PROTEIN_ID	PROTEIN	UP_KIN
	422	TKALQSPKRPR	NP_127492	TFII-I	EphB2
	613	RGKKKSGCLVL	NP_001655	RhoA	PKA
	375	DYDDMSPRRGP	NP_002131	Heterogeneous nuclear ribonucleoprotein K	MAPK10
	957	HLRSESQRQRR	NP_002064	Guanine nucleotide binding protein, alpha Z polypeptide	PKC
	569	SRKRLSQDAYR	NP_000256	p47-phox	PKCalpha;PKCbetaII;PKCdelta
	1022	PSRSYSERDFE	NP_005061	Solute carrier family anion exchange, member 3	PKCepsilon
	959	ASVPPSPSLSR	NP_002094	Glycogen synthase 1	GSK3beta
	256	GSEGDSESGEE	NP_003122	Serum response factor	CK2
	380	LEVSDSESDEA	Q01892	SPIB transcription factor	CK2
	1010	RSYVSSGEMMV	NP_002046	Glial fibrillary acidic protein	PKC;RHO_kinase;CAMKII
	200	PosCtrl	0	Mixed kinase substrate peptides	na
	738	QKIHISKKWGF	NP_006004	Ribosomal protein L10	RPL10
	95	REWHKTTQMSA	NP_002410	MAP3K11	MAP3K11
	513	VAYHPYPEDYG	AAD21531	IRS 2	Insulin_receptor
	975	ENFDDYMKEVG	NP_001433	Fatty acid binding protein 4	Tyrosyl_kinase
	448	LVSPDSPRSID	NP_002301	Leukemia inhibitory factor receptor, alpha	MAPkinase
	509	ETKGKSFEEIA	NP_000331	Solute carrier family,member 2	PKA
	556	LMDNAYFCEAD	NP_000154	Growth hormone receptor	nd
	845	EEDHTYEGLDI	NP_000617	CD79B	Lyn;Fyn
	243	MQPDNSSDSDY	NP_055022	CD5	PKA
	282	EKCSDSQSWED	NP_005648	Tumor protein p53 binding protein 1	ATM
	534	FESIESYDSCD	NP_005229	C ets 1 protein	CaMK2
	771	RKGHEYTNIKY	NP_002825	SHP2	PDGFRbeta
	941	HSIYSSDEDDE	NP_005366	c-Myb	ERK2
	445	EKARLSYSDKN	NP_006245	Protein kinase C delta	PKCdelta
	607	QSKRSTMVGTP	AAF67008	PAK3	Pyruvate_dehydrogenase_kinase,_isoenzyme_1
	700	GPRLVSNHSLH	NP_001447	Filamin A	CAMKII
	653	HAQDTYLVLDK	NP_000112	Erythropoietin receptor	JAK2
	570	GEKLHSDSGIS	NP_002498	Nerve growth factor receptor	PKA
	58	EPQRRSARLSA	NP_005508	HMG17	Ribosomal_protein_S6_kinase_alpha_3;PKA;PKC
	821	SQETFSDLWKL	NP_000537	p53	Campt;Chk1;CHK2;Plk3_;DNA-dependent_protein_kinase_catalytic_subunit_208900;ATR
	471	IDEPSTPYHSM	NP_006232	Protein phosphatase inhibitor 2	GSK3beta;NCLK
	828	DNSSDSDYDLH	NP_055022	CD5	Lck;Fyn
	1024	ARVLGSEGEEE	NP_000225	LIG1	CK2alpha1
	498	LIPQQSINEAI	NP_000818	Glutamate receptor ionotropic, AMPA 1	PKC;CAMKII
	252	GNGYISAAELR	NP_008819	Calmodulin 1	CK2
	160	PTHSPYAQPSS	NP_005418	p73	ABL
	250	TRVPPSRRGPD	NP_000672	Alpha 2A adrenergic receptor	PKC
	59	IRESESTAGSF	AAH13200	Lck	PKC
	605	RLRPRTRKVKS	NP_038202	Neutrophil cytosolic factor 4 40kDa	PKC
	599	LHRDKTPLHQK	NP_002457	B-Myb	CDK2
	38	PGADLSQYKMD	BC030590	CtIP	ATM
	893	QHRSSSSAPHH	NP_000715	Calcium channel voltage dependent beta 2 subunit	DNA-dependent_protein_kinase_catalytic_subunit
	356	KKRKRSRWNQD	NP_004621	Splicing factor 1	PKG-1
	381	LRRRLSDSSFI	NP_598328	Synapsin II	PKA
	101	PGGDRSPSRML	NP_004339	Runt related transcription factor 2	nd
	563	DFEGFSYVNPQ	NP_002728	Protein kinase C alpha	PKCalpha
	51	KPKDASQRRRS	NP_005408	c-Src	PKC
	867	PGLRRSPIKKV	NP_002457	B-Myb	CDK2
	139	TSLAQYDSNSK	AAC08966	Bone marrow kinase BMX	BTK;ITK;Tec
	394	GKKATQASQEY	NP_002096	H2AX histone	nd
	733	RKMKDTDSEEE	NP_008819	Calmodulin 1	Insulin_receptor;EGFR;c-Src;PTK_III
	777	ETKSLYPSSEI	NP_005834	STAM2	EGFR
	515	KEVSKYSDIQR	NP_006197	PDGF receptor, alpha	PDGFRalpha
	65	GLAEFYHPGQE	NP_001886	CK2, alpha 1	CDC2
	627	RKKRISVKKKQ	NP_059431	Cytohesin 2	PKC
	251	FWSTLSPIAPR	NP_005220	ELK 1	MAPK14;p46SAPK;p54SAPK
	689	RSNPPSRKGSG	NP_000157	Connexin 32	PKC;PKA
	894	KKPKKKSCLLL	NP_002875	Ras related protein 1A	PKA
	574	QLRRPSDRELS	NP_068810	NFKB3	PKA
	945	RKGYRSQRGHS	NP_000629	Vitronectin	PKC
	707	EEEHVYSFPNK	BAA18998	Paxillin	FAK
	363	WRRKSSDRKGG	NP_002107	HLA-A	Protein_kinase,_cAMP_dependent,_regulatory,_type_I,_alpha
	634	KKKKPSRLKGD	NP_000029	APC	PKA
	29	KRQYGTISHGI	NP_001633	Amyloid precursor like protein 2	PKC
	144	IDAFSDYANFK	NP_002827	Protein tyrosine phosphatase, receptor type, alpha	nd
	167	GPRRRSRKPEA	NP_001800	Centromeric protein a	Aurora_kinase_B
	382	RTRRISQTSQV	NP_001026	Ryanodine receptor 2	PKA
	1011	QVSSLSESEES	NP_005162	Activating transcription factor 1	CK2
	121	PSRKGSGFGHR	NP_000157	Connexin 32	PKC
	779	DSTNEYMDMKP	NP_000213	KIT	Choline_kinase
	189	RKKKVSSTKRH	NP_004753	Cytohesin-1	PKC
	74	VLDDEYVSSFG	NP_003319	Protein tyrosine kinase TXK	Fyn
	63	SRKGYSRKGFD	NP_000910	Peptidylglycine alpha amidating monooxygenase	PKC
	517	LGQRIYQYIQS	NP_004705	DYRK1B	DYRK1B
	127	KFRTPSFLKKN	NP_058432	Adducin 3	PKCalpha
	10	HHIDYYKKTTN	NP_000595	FGF receptor 1	FGFR1
	309	EAKRKSPKKKE	NP_004636	Coilin	CDK2-cyclin_E
	635	LKPGSSHRKTK	NP_000052	Bruton's tyrosine kinase	PKCbeta
	43	ISRQHSYDNIV	NP_000824	Glutamate receptor ionotropic, N-methyl D-aspartate subunit 2A	CaMKII
	1013	SRVTFSEDDEI	NP_054829	NIPP1	CK2
	383	APKAPSKKEKK	NP_001334	DAB2	PKC
	340	EDSTYYKASKG	AAA58469	FAK	c-Src
	384	KVEPASPPYYS	NP_056953	Peroxisome proliferator activated receptor, gamma	ERK2_JNK1
	651	APEDLYKDFLT	NP_002244	VEGF receptor 2	VEGF_receptor_2
	349	KKKICTRKPRF	AAA87843	Metabotropic glutamate receptor 1	PKC
	178	ELRRMSDEFVD	NP_004313	BCL2 antagonist of cell death	PKA;AKT1
	701	SSDDDSDSEEP	NP_002829	CD45	CK2alpha1;CK2alpha2
	229	VPKRKSLVGTP	NP_064553	p21 activated protein kinase 6	nd
	249	LARRPSYRKIL	NP_005162	Activating transcription factor 1	CaMKI;PKA;S6K
